# Supplementary material for: Zn2(TeO3)Br2
Source: Acta Crystallogr Sect E Struct Rep Online. 2008 Apr 26;64(Pt 5):i26. doi: 10.1107/S1600536808011252 (PMC2961122; doi:10.1107/S1600536808011252)
Supplement: Supplementary file 1 [file e-64-00i26-sup1.cif]

##############################################################################
###                                                                        ###
###        Electronic paper (Acta Crystallographica Section E)             ###
###                                                                        ###
##############################################################################
#                                                                            #
# This CIF contains the data in a paper accepted for publication in Acta     #
# Crystallographica Section E. It conforms to the requirements of Notes      #
# for Authors for Section E, and has been peer reviewed under the auspices   #
# of the IUCr Commission on Journals.                                        #
#                                                                            #
# Full details of the Crystallographic Information File format               #
# are given in the paper "The Crystallographic Information File (CIF):       #
# a New Standard Archive File for Crystallography" by S. R. Hall, F. H.      #
# Allen and I. D. Brown [Acta Cryst. (1991), A47, 655-685].                  #
#                                                                            #
# The current version of the core CIF dictionary is obtainable from          #
# ftp://ftp.iucr.org/pub/cif_core.dic. The current version number is 2.4.    #
#                                                                            #
# Software is freely available for graphical display of the structure(s) in  #
# this CIF.  For information consult the CIF home page http://www.iucr.org/  #
# cif/home.html                                                              #
#                                                                            #
# This file may be used for bona fide research purposes within the           #
# scientific community so long as proper attribution is given to the journal # 
# article from which it was obtained.                                        #
#                                                                            #
##############################################################################
                                             
data_I
_audit_creation_method     SHELXL-97
_chemical_name_systematic
;
dizinc tellurium dibromide trioxide
;
_chemical_name_common     ?
_chemical_formula_moiety     'Br2 O3 Te Zn2'
_chemical_formula_sum     'Br2 O3 Te Zn2'
_chemical_formula_iupac     'Zn2 (Te O3) Br2'
_chemical_formula_weight     466.18
_chemical_melting_point     ?
_symmetry_cell_setting     orthorhombic
_symmetry_space_group_name_H-M     'P c c n'
_symmetry_space_group_name_Hall     '-P 2ab 2ac'
loop_
    _symmetry_equiv_pos_as_xyz
    'x, y, z'
    '-x+1/2, -y+1/2, z'
    '-x, y+1/2, -z+1/2'
    'x+1/2, -y, -z+1/2'
    '-x, -y, -z'
    'x-1/2, y-1/2, -z'
    'x, -y-1/2, z-1/2'
    '-x-1/2, y, z-1/2'
_cell_length_a     10.5446(2)
_cell_length_b     16.0928(2)
_cell_length_c     7.72420(10)
_cell_angle_alpha     90.00
_cell_angle_beta     90.00
_cell_angle_gamma     90.00
_cell_volume     1310.74(3)
_cell_formula_units_Z     8
_cell_measurement_reflns_used     13770
_cell_measurement_theta_min     3.6450
_cell_measurement_theta_max     33.2228
_cell_measurement_temperature     293(2)
_exptl_crystal_description     block
_exptl_crystal_colour     colourless
_exptl_crystal_size_max     0.2052
_exptl_crystal_size_mid     0.1626
_exptl_crystal_size_min     0.0426
_exptl_crystal_density_diffrn     4.725
_exptl_crystal_density_meas     ?
_exptl_crystal_density_method     'not measured'
_exptl_crystal_F_000     1648
_exptl_absorpt_coefficient_mu     23.790
_exptl_absorpt_correction_type     'analytical'
_exptl_absorpt_process_details
;
(CrysAlis RED; Oxford Diffraction, 2007);
;
_exptl_absorpt_correction_T_min     0.05
_exptl_absorpt_correction_T_max     0.35
_exptl_special_details
;a multifaceted crystal
model based on expressions derived by Clark & Reid (1995)]
;
_diffrn_ambient_temperature     293(2)
_diffrn_radiation_type     MoK\a
_diffrn_radiation_wavelength     0.71073
_diffrn_radiation_source     'fine-focus sealed tube'
_diffrn_radiation_monochromator     graphite
_diffrn_measurement_device_type     'Oxford Diffraction Xcalibur3'
_diffrn_measurement_method     '\f and \w'
_diffrn_detector_area_resol_mean     ?
_diffrn_reflns_number     15561
_diffrn_reflns_av_R_equivalents     0.0259
_diffrn_reflns_av_sigmaI/netI     0.0112
_diffrn_reflns_theta_min     4.14
_diffrn_reflns_theta_max     26.32
_diffrn_reflns_theta_full     26.32
_diffrn_measured_fraction_theta_max     0.964
_diffrn_measured_fraction_theta_full     0.964
_diffrn_reflns_limit_h_min     -12
_diffrn_reflns_limit_h_max     12
_diffrn_reflns_limit_k_min     -20
_diffrn_reflns_limit_k_max     20
_diffrn_reflns_limit_l_min     -9
_diffrn_reflns_limit_l_max     9
_diffrn_reflns_reduction_process     ?
_diffrn_standards_number     0
_diffrn_standards_interval_count     .
_diffrn_standards_interval_time     .
_diffrn_standards_decay_%     ?
_refine_special_details
;
Refinement of <i>F</i>^2^ against ALL reflections. The weighted <i>R</i>-factor
<i>wR</i> and goodness of fit <i>S</i> are based on <i>F</i>^2^, conventional
<i>R</i>-factors <i>R</i> are based on <i>F</i>, with <i>F</i> set to zero for
negative <i>F</i>^2^. The threshold expression of <i>F</i>^2^ >
\s(<i>F</i>^2^) is used only for calculating <i>R</i>-factors(gt) <i>etc</i>.
and is not relevant to the choice of reflections for refinement.
<i>R</i>-factors based on <i>F</i>^2^ are statistically about twice as large
as those based on <i>F</i>, and <i>R</i>- factors based on ALL data will be
even larger.
;
_reflns_number_total     1290
_reflns_number_gt     1201
_reflns_threshold_expression     I>2\s(I)
_refine_ls_structure_factor_coef     Fsqd
_refine_ls_matrix_type     full
_refine_ls_R_factor_all     0.0243
_refine_ls_R_factor_gt     0.0219
_refine_ls_wR_factor_gt     0.0539
_refine_ls_wR_factor_ref     0.0548
_refine_ls_goodness_of_fit_ref     1.094
_refine_ls_restrained_S_all     1.094
_refine_ls_number_reflns     1290
_refine_ls_number_parameters     74
_refine_ls_number_restraints     0
_refine_ls_hydrogen_treatment     constr
_refine_ls_weighting_scheme     calc
_refine_ls_weighting_details
         'calc w=1/[\s^2^(Fo^2^)+(0.0333P)^2^+5.0559P] where P=(Fo^2^+2Fc^2^)/3'
_atom_sites_solution_hydrogens     '.'
_atom_sites_solution_primary     direct
_atom_sites_solution_secondary     difmap
_refine_ls_shift/su_max     0.001
_refine_ls_shift/su_mean     0.000
_refine_diff_density_max     1.083
_refine_diff_density_min     -0.819
_refine_ls_extinction_method     'SHELXL97 (Sheldrick, 2008)'
_refine_ls_extinction_coef     0.00342(15)
_refine_ls_extinction_expression
                                  'Fc^*^=kFc[1+0.001xFc^2^\l^3^/sin(2\q)]^-1/4^'
loop_
    _atom_type_symbol
    _atom_type_description
    _atom_type_scat_dispersion_real
    _atom_type_scat_dispersion_imag
    _atom_type_scat_source
    'O' 'O' 0.0106 0.0060
                         'International Tables Vol C Tables 4.2.6.8 and 6.1.1.4'
    'Zn' 'Zn' 0.2839 1.4301
                         'International Tables Vol C Tables 4.2.6.8 and 6.1.1.4'
    'Br' 'Br' -0.2901 2.4595
                         'International Tables Vol C Tables 4.2.6.8 and 6.1.1.4'
    'Te' 'Te' -0.5308 1.6751
                         'International Tables Vol C Tables 4.2.6.8 and 6.1.1.4'
_computing_data_collection     'CrysAlis CCD (Oxford Diffraction, 2006)'
_computing_cell_refinement     'CrysAlis RED (Oxford Diffraction, 2006)'
_computing_data_reduction     'CrysAlis RED (Oxford Diffraction, 2006)'
_computing_structure_solution     'SHELXS97 (Sheldrick, 2008)'
_computing_structure_refinement     'SHELXL97 (Sheldrick, 2008)'
_computing_molecular_graphics     'DIAMOND (Bergerhoff, 1996)'
_computing_publication_material     'enCIFer (Allen <i>et al.</i>,  2004)'
loop_
    _atom_site_type_symbol
    _atom_site_label
    _atom_site_fract_x
    _atom_site_fract_y
    _atom_site_fract_z
    _atom_site_U_iso_or_equiv
    _atom_site_adp_type
    _atom_site_calc_flag
    _atom_site_refinement_flags
    _atom_site_occupancy
    _atom_site_disorder_assembly
    _atom_site_disorder_group
    Te Te 0.02983(3) 0.592957(18) 0.21187(3) 0.01207(12) Uani d . 1 . .
    Zn Zn1 -0.00948(6) 0.39234(4) 0.34333(7) 0.01639(15) Uani d . 1 . .
    Zn Zn2 0.26526(5) 0.52410(4) 0.39968(7) 0.01671(16) Uani d . 1 . .
    Br Br2 0.20748(5) 0.37261(3) 0.43887(7) 0.02286(16) Uani d . 1 . .
    Br Br1 -0.08838(7) 0.29014(3) 0.15586(7) 0.03163(18) Uani d . 1 . .
    O O2 0.1882(3) 0.5524(2) 0.1440(4) 0.0160(7) Uani d . 1 . .
    O O1 -0.0568(3) 0.4903(2) 0.1969(4) 0.0155(7) Uani d . 1 . .
    O O3 0.0906(3) 0.5786(2) 0.4378(4) 0.0158(7) Uani d . 1 . .
loop_
    _atom_site_aniso_label
    _atom_site_aniso_U_11
    _atom_site_aniso_U_22
    _atom_site_aniso_U_33
    _atom_site_aniso_U_12
    _atom_site_aniso_U_13
    _atom_site_aniso_U_23
    Te 0.0105(2) 0.01301(18) 0.01267(17) 0.00006(11) -0.00162(10) 0.00168(10)
    Zn1 0.0188(3) 0.0174(3) 0.0130(3) 0.0018(2) 0.0002(2) -0.0011(2)
    Zn2 0.0110(3) 0.0260(3) 0.0132(3) 0.0033(2) -0.0005(2) -0.0016(2)
    Br2 0.0163(3) 0.0204(3) 0.0318(3) 0.0013(2) -0.00128(19) 0.00377(19)
    Br1 0.0530(4) 0.0191(3) 0.0227(3) -0.0070(3) -0.0101(2) -0.0017(2)
    O2 0.0094(17) 0.0266(19) 0.0120(14) 0.0012(14) 0.0001(12) -0.0007(13)
    O1 0.0125(18) 0.0165(16) 0.0174(15) -0.0034(14) -0.0037(13) 0.0013(13)
    O3 0.0138(18) 0.0230(18) 0.0105(15) 0.0024(15) -0.0023(12) -0.0016(12)
_geom_special_details
;
All e.s.d.'s (except the e.s.d. in the dihedral angle between two l.s. planes)
are estimated using the full covariance matrix. The cell e.s.d.'s are taken
into account individually in the estimation of e.s.d.'s in distances, angles
and torsion angles; correlations between e.s.d.'s in cell parameters are only
used when they are defined by crystal symmetry. An approximate (isotropic)
treatment of cell e.s.d.'s is used for estimating e.s.d.'s involving l.s.
planes.
;
loop_
    _geom_bond_atom_site_label_1
    _geom_bond_atom_site_label_2
    _geom_bond_site_symmetry_2
    _geom_bond_distance
    _geom_bond_publ_flag
    Te O2 . 1.867(3) ?
    Te O3 . 1.873(3) ?
    Te O1 . 1.891(3) ?
    Zn1 O3 5_566 1.952(3) ?
    Zn1 O1 . 2.004(3) ?
    Zn1 Br1 . 2.3438(8) ?
    Zn1 Br2 . 2.4247(8) ?
    Zn2 O2 8_656 2.002(3) ?
    Zn2 O1 4_565 2.033(3) ?
    Zn2 O3 . 2.061(3) ?
    Zn2 O2 . 2.184(3) ?
    Zn2 Br2 . 2.5310(8) ?
loop_
    _geom_angle_atom_site_label_1
    _geom_angle_atom_site_label_2
    _geom_angle_atom_site_label_3
    _geom_angle_site_symmetry_1
    _geom_angle_site_symmetry_3
    _geom_angle
    _geom_angle_publ_flag
    O2 Te O3 . . 85.00(14) ?
    O2 Te O1 . . 96.31(15) ?
    O3 Te O1 . . 96.55(14) ?
    O3 Zn1 O1 5_566 . 101.01(14) ?
    O3 Zn1 Br1 5_566 . 123.23(11) ?
    O1 Zn1 Br1 . . 96.62(10) ?
    O3 Zn1 Br2 5_566 . 100.43(10) ?
    O1 Zn1 Br2 . . 120.65(10) ?
    Br1 Zn1 Br2 . . 115.54(3) ?
    O2 Zn2 O1 8_656 4_565 98.37(13) ?
    O2 Zn2 O3 8_656 . 89.30(13) ?
    O1 Zn2 O3 4_565 . 157.82(14) ?
    O2 Zn2 O2 8_656 . 153.62(18) ?
    O1 Zn2 O2 4_565 . 92.03(12) ?
    O3 Zn2 O2 . . 73.00(12) ?
    O2 Zn2 Br2 8_656 . 99.54(10) ?
    O1 Zn2 Br2 4_565 . 98.97(10) ?
    O3 Zn2 Br2 . . 100.22(10) ?
    O2 Zn2 Br2 . . 102.69(10) ?
data_global
_journal_date_recd_electronic     2008-04-05
_journal_date_accepted     2008-04-20
_journal_name_full     'Acta Crystallographica, Section E'
_journal_year     2008
_journal_volume     64
_journal_issue      5
_journal_page_first     i26
_journal_page_last     i26
_journal_paper_category     QI
_journal_coeditor_code     PK2093
_publ_contact_author_name     'Mats Johnsson'
_publ_contact_author_address
;
Inorganic Chemistry
Stockholm University
S-106 91 Stockholm
Sweden
;
_publ_contact_author_email     matsj@inorg.su.se
_publ_contact_author_fax     '+46-8-152187'
_publ_contact_author_phone     '+46-8-162169'
_publ_section_title
;
Zn~2~(TeO~3~)Br~2~
;
loop_
    _publ_author_name
    _publ_author_footnote
    _publ_author_address
    'Zhang, Dong' .
;
Inorganic Chemistry
Stockholm University
S-106 91 Stockholm
Sweden
;
    'Johnsson, Mats' .
;
Inorganic Chemistry
Stockholm University
S-106 91 Stockholm
Sweden
;
