# Supplementary material for: Zn2(TeO3)Br2
Source: Acta Crystallogr Sect E Struct Rep Online. 2008 Apr 26;64(Pt 5):i26. doi: 10.1107/S1600536808011252 (PMC2961122; doi:10.1107/S1600536808011252)
Supplement: Supplementary file 2 [file e-64-00i26-Isup2.hkl]

# 
# h,k,l, Fc-squared, Fo-squared, sigma(Fo-squared) and status flag 
# 
data_I
_shelx_title ' pccn in Pccn' 
_shelx_refln_list_code          4 
_shelx_F_calc_maximum      597.09 
_exptl_crystal_F_000      1648.00 
_reflns_d_resolution_high  0.8015 
 
loop_ 
 _symmetry_equiv_pos_as_xyz 
 'x, y, z' 
 '-x+1/2, -y+1/2, z' 
 '-x, y+1/2, -z+1/2' 
 'x+1/2, -y, -z+1/2' 
 '-x, -y, -z' 
 'x-1/2, y-1/2, -z' 
 'x, -y-1/2, z-1/2' 
 '-x-1/2, y, z-1/2' 
 
_cell_length_a    10.5446 
_cell_length_b    16.0928 
_cell_length_c     7.7242 
_cell_angle_alpha  90.000 
_cell_angle_beta   90.000 
_cell_angle_gamma  90.000 
 
_shelx_F_squared_multiplier     1.000 
 
loop_ 
 _refln_index_h 
 _refln_index_k 
 _refln_index_l 
 _refln_F_squared_calc 
 _refln_F_squared_meas 
 _refln_F_squared_sigma 
 _refln_observed_status 
   4   0   0   319753.03   342535.03   1679.35 o 
   6   0   0      884.52      932.51     32.70 o 
   8   0   0     4490.29     4831.42     64.90 o 
   3   1   0   199105.89   217668.52   2758.50 o 
   5   1   0    45901.79    45392.07    211.86 o 
   7   1   0     1786.21     1799.69     37.76 o 
   9   1   0    19637.15    19472.34    176.37 o 
   2   2   0     7873.37     8950.07    214.40 o 
   4   2   0   148972.64   147592.84   1481.09 o 
   6   2   0     2513.36     2510.94     33.71 o 
   8   2   0    10486.78    10275.64    232.85 o 
   1   3   0      166.13      727.41     55.24 o 
   3   3   0    13192.75    14047.90    102.63 o 
   5   3   0    72017.27    70015.43    471.52 o 
   7   3   0    66383.68    65009.68    447.74 o 
   9   3   0   124960.27   120137.52    451.31 o 
   0   4   0   115226.55   132380.20   1866.80 o 
   2   4   0    87499.40    85227.30    747.61 o 
   4   4   0    93055.77    90120.52    849.40 o 
   6   4   0   141874.41   133929.14   1087.31 o 
   8   4   0       36.59        4.67     67.75 o 
   1   5   0   167302.95   172677.31   1349.01 o 
   3   5   0    14294.27    13311.35    145.53 o 
   5   5   0    34429.82    32682.23    390.29 o 
   7   5   0        6.72      103.63     58.09 o 
   9   5   0     1598.58     1632.97    107.33 o 
   0   6   0    99916.02   111133.30    713.84 o 
   2   6   0   239375.36   228304.50   2964.22 o 
   4   6   0    26274.31    25870.58    191.01 o 
   6   6   0    54160.03    51137.43    704.36 o 
   8   6   0      678.83      632.74     98.48 o 
   1   7   0    67283.78    71114.08    388.89 o 
   3   7   0   115497.64   105020.71   1202.85 o 
   5   7   0     4736.61     4843.04     92.08 o 
   7   7   0    70521.02    70597.20    854.07 o 
   9   7   0    42270.68    41112.18    374.47 o 
   0   8   0    54992.65    59689.90    415.43 o 
   2   8   0    12344.17    11996.72    219.00 o 
   4   8   0    70031.98    64928.37    430.29 o 
   6   8   0     4962.86     5887.28    247.66 o 
   8   8   0      606.16      716.84    232.15 o 
  10   8   0     3341.79     3361.22    156.04 o 
   1   9   0     9337.18     9946.51    257.33 o 
   3   9   0    73877.78    72198.85   1462.70 o 
   5   9   0     9870.51    10138.85    149.99 o 
   7   9   0    45506.71    46673.84    486.66 o 
   9   9   0      145.00      187.78    137.58 o 
   0  10   0   227030.78   248055.56   1160.19 o 
   2  10   0   185561.20   202301.22   1994.80 o 
   4  10   0    35880.98    36113.46    854.26 o 
   6  10   0     3020.90     3366.35    110.87 o 
   8  10   0     7972.46     8356.64    251.42 o 
  10  10   0       53.94      -60.15    158.54 o 
   1  11   0    12712.05    13217.79    211.16 o 
   3  11   0    11615.81    12210.41    269.44 o 
   5  11   0    28664.39    28713.47    940.32 o 
   7  11   0     5270.29     5471.71    192.80 o 
   9  11   0    11547.74    11938.30    249.09 o 
  11  11   0      980.23      744.19    267.35 o 
   0  12   0    21058.14    21688.71    284.82 o 
   2  12   0    52931.08    56010.00    400.50 o 
   4  12   0     4119.73     4950.49    211.16 o 
   6  12   0    11921.68    12510.53    540.99 o 
   8  12   0     1957.36     1939.79    219.68 o 
  10  12   0    19104.88    19548.11    329.35 o 
   1  13   0    25397.22    27097.83    324.97 o 
   3  13   0    18701.39    20596.93    401.43 o 
   5  13   0    51704.17    52906.96    550.17 o 
   7  13   0    31491.22    30562.82    510.50 o 
   9  13   0    38054.17    37490.24    457.28 o 
   0  14   0     3051.85     3365.11    161.05 o 
   2  14   0     4590.56     5061.87    140.17 o 
   4  14   0    47118.41    49195.81    564.47 o 
   6  14   0    22105.04    22845.97    365.25 o 
   8  14   0    13834.17    12868.39    353.85 o 
   1  15   0    31005.71    33756.53    297.10 o 
   3  15   0     2951.11     3258.54    136.81 o 
   5  15   0    28690.83    31729.37    430.00 o 
   7  15   0       10.49       15.22    179.60 o 
   0  16   0    36525.51    38613.70    750.09 o 
   2  16   0    50212.87    53521.26    641.26 o 
   4  16   0    10545.35    11925.62    253.41 o 
   6  16   0       58.98       12.23    190.67 o 
   1  17   0     5247.98     5739.56    161.44 o 
   3  17   0     2106.39     2593.60    153.03 o 
   5  17   0     3731.36     4063.25    160.75 o 
   7  17   0    13499.14    14515.35    573.40 o 
   0  18   0     3178.96     3600.62    190.90 o 
   2  18   0     5460.64     6341.16    175.75 o 
   4  18   0     1369.27     1713.92    141.15 o 
   1  19   0     2116.73     2348.34    143.96 o 
   3  19   0     2485.43     2884.27    156.20 o 
   0  20   0      923.91     1180.60    244.61 o 
   2   1   1     4472.83     4989.67     19.00 o 
   3   1   1      220.94      289.60     11.19 o 
   4   1   1     2450.14     2279.62     18.68 o 
   5   1   1     4269.94     4133.67     21.21 o 
   6   1   1    23089.36    22342.15     99.03 o 
   7   1   1      759.78      790.64     15.73 o 
   8   1   1    29507.05    28749.50    106.42 o 
   9   1   1     1713.18     1653.72     64.77 o 
  10   1   1     5959.17     5851.42    176.44 o 
   1   2   1     3171.84     3650.54     29.64 o 
   2   2   1    30265.98    32439.71    113.57 o 
   3   2   1    22608.64    23300.59    155.70 o 
   4   2   1    24992.99    25923.48    102.76 o 
   5   2   1       79.35      160.70     14.16 o 
   6   2   1    44416.05    41849.12    180.98 o 
   7   2   1     2626.37     2730.19     26.41 o 
   8   2   1    13803.51    13881.59     80.26 o 
   9   2   1    21653.16    21813.13    276.73 o 
  10   2   1     4709.14     5053.29    122.11 o 
   1   3   1     1382.30     1674.62     21.60 o 
   2   3   1     1303.11     1547.80     19.13 o 
   3   3   1    12181.34    13062.43     63.06 o 
   4   3   1     8092.71     8081.45     57.62 o 
   5   3   1    75036.28    71936.76    479.64 o 
   6   3   1    20383.95    19856.09    101.56 o 
   7   3   1    11923.08    11667.63     53.25 o 
   8   3   1        7.64       59.03     29.26 o 
   9   3   1    14815.41    14322.76    139.40 o 
  10   3   1     7448.14     7193.06    205.53 o 
   1   4   1   100558.29   107360.29    707.03 o 
   2   4   1     6055.47     6421.10     43.42 o 
   3   4   1     7171.68     7241.43     61.61 o 
   4   4   1    11097.16    11689.41     78.27 o 
   5   4   1     2224.66     2358.24     33.26 o 
   6   4   1     7991.75     7993.20     52.64 o 
   7   4   1     1207.57     1210.77     29.75 o 
   8   4   1     2301.57     2307.34     46.12 o 
   9   4   1     2843.79     2731.06     84.44 o 
  10   4   1     5255.68     5200.58    186.82 o 
   1   5   1    46042.98    47680.65    290.96 o 
   2   5   1   101769.75   103531.62    530.64 o 
   3   5   1     6971.79     7114.10     53.91 o 
   4   5   1    52827.71    51860.60    270.93 o 
   5   5   1     7545.37     7259.06     63.67 o 
   6   5   1    57359.57    54833.16    311.33 o 
   7   5   1    18926.33    18373.45    127.36 o 
   8   5   1     1040.16     1068.72     59.07 o 
   9   5   1    22930.91    22817.76    154.66 o 
  10   5   1    16531.49    16618.53    217.62 o 
   1   6   1    13529.29    13783.03    146.72 o 
   2   6   1     1464.78     1591.26     44.11 o 
   3   6   1      273.51      573.55     36.81 o 
   4   6   1    25130.42    23760.25    218.04 o 
   5   6   1    37081.80    35064.02    213.52 o 
   6   6   1     7067.83     6989.62     78.57 o 
   7   6   1     9315.95     9269.51     92.42 o 
   8   6   1      131.71      210.95     65.93 o 
   9   6   1     1217.40     1173.59     71.65 o 
  10   6   1      162.45      303.80     93.05 o 
   1   7   1    17409.58    16368.33    195.96 o 
   2   7   1     2315.97     2121.89     50.00 o 
   3   7   1     3635.50     3892.62    103.58 o 
   4   7   1     2808.01     3042.25     70.01 o 
   5   7   1     5517.91     5362.17     61.69 o 
   6   7   1    18892.76    18351.02    103.52 o 
   7   7   1     7088.28     7121.46     95.55 o 
   8   7   1    33984.71    33584.68    763.04 o 
   9   7   1      676.45      744.53     78.05 o 
  10   7   1    12525.96    12285.45    235.33 o 
   1   8   1     6042.84     6152.27     93.59 o 
   2   8   1      973.15      910.45     50.27 o 
   3   8   1    13773.93    13374.00    262.63 o 
   4   8   1    17813.67    17283.53    138.09 o 
   5   8   1    28946.49    27540.79    267.01 o 
   6   8   1     1856.44     2007.04     46.63 o 
   7   8   1      121.31      182.47     57.69 o 
   8   8   1     4015.55     4055.75    118.37 o 
   9   8   1     1491.06     1917.84    109.93 o 
  10   8   1     2095.99     2118.16    355.01 o 
   1   9   1       38.67       48.13     46.21 o 
   2   9   1     5563.71     5727.31    102.69 o 
   3   9   1      527.39      669.54     52.90 o 
   4   9   1     1835.42     2066.03     62.36 o 
   5   9   1    33059.25    32049.53    199.92 o 
   6   9   1     5277.60     5483.26     73.06 o 
   7   9   1      451.70      502.47     68.32 o 
   8   9   1     7233.46     7458.56    143.04 o 
   9   9   1     4589.02     4915.22    126.38 o 
  10   9   1     6232.54     6195.55    169.71 o 
  11   9   1      541.47      668.91    200.70 o 
   1  10   1    70720.62    67201.68   1032.52 o 
   2  10   1    19555.92    19125.90    347.86 o 
   3  10   1     5395.90     5335.10    126.87 o 
   4  10   1    13674.19    13697.56    205.84 o 
   5  10   1    13460.32    13557.43    121.87 o 
   6  10   1    15640.20    15612.46    218.91 o 
   7  10   1     4511.93     4674.55    105.38 o 
   8  10   1    35621.03    35964.59    335.32 o 
   9  10   1     5367.07     5961.30    169.20 o 
  10  10   1     1481.41     1641.99    134.95 o 
  11  10   1     1061.44     1206.05    136.42 o 
   1  11   1      303.99      330.28     57.54 o 
   2  11   1     5766.48     5787.13    226.91 o 
   3  11   1     1583.12     1777.89     71.50 o 
   4  11   1    38925.48    39503.27    778.27 o 
   5  11   1    11302.89    11840.81    200.08 o 
   6  11   1    11697.76    11937.08    155.20 o 
   7  11   1     3204.89     3364.47    168.08 o 
   8  11   1    21281.51    21291.73    249.11 o 
   9  11   1      240.50      311.77    110.85 o 
  10  11   1    11842.49    12801.12    294.63 o 
   1  12   1     1101.04     1241.17     68.25 o 
   2  12   1       41.13       89.48     68.11 o 
   3  12   1     1729.71     1797.27     94.97 o 
   4  12   1       29.61       57.79     69.87 o 
   5  12   1      861.79     1005.31     93.74 o 
   6  12   1      423.07      375.61     74.84 o 
   7  12   1      165.82      156.26     93.80 o 
   8  12   1      521.36      644.03    108.81 o 
   9  12   1     6250.44     6306.81    154.88 o 
  10  12   1     1826.98     1900.95    121.66 o 
   1  13   1     3268.22     3487.87     85.79 o 
   2  13   1      818.33      851.52     73.43 o 
   3  13   1     1285.98     1550.34    134.22 o 
   4  13   1     3671.04     4246.66    181.59 o 
   5  13   1    10470.40    10924.59    342.52 o 
   6  13   1      902.94      957.90     86.73 o 
   7  13   1      127.93       86.79    110.57 o 
   8  13   1     2267.98     2481.68    127.74 o 
   9  13   1      529.20      620.20    124.99 o 
   1  14   1    40119.46    41566.18    290.04 o 
   2  14   1     3333.94     3579.10     95.08 o 
   3  14   1    15284.90    16046.84    172.35 o 
   4  14   1     7116.18     7642.19    207.71 o 
   5  14   1     5600.35     6298.84    120.32 o 
   6  14   1      261.91      253.15     89.16 o 
   7  14   1      702.87      788.63    118.62 o 
   8  14   1     7431.06     7521.15    180.93 o 
   9  14   1       29.76       97.48    155.02 o 
   1  15   1       80.00      235.78     69.71 o 
   2  15   1     4746.95     5199.85    111.27 o 
   3  15   1     5334.36     5821.37    117.09 o 
   4  15   1    23623.51    24981.88    357.10 o 
   5  15   1     9137.81     9719.09    159.31 o 
   6  15   1     1391.47     1422.55     96.92 o 
   7  15   1     7711.82     7691.66    196.72 o 
   8  15   1    10014.81     9655.18    204.15 o 
   1  16   1      204.69      359.97     78.15 o 
   2  16   1     2549.01     2951.34     98.74 o 
   3  16   1     9651.62    10665.34    162.61 o 
   4  16   1      163.15      298.24     86.29 o 
   5  16   1     6754.01     7500.29    148.00 o 
   6  16   1     1750.86     1739.51    127.75 o 
   7  16   1     9017.53     9516.61    205.97 o 
   1  17   1     9775.67    10657.17    139.94 o 
   2  17   1      413.90      483.90     81.77 o 
   3  17   1       30.09      143.28     85.50 o 
   4  17   1     7090.16     7893.20    155.99 o 
   5  17   1     3074.96     3342.60    125.78 o 
   6  17   1     9141.69     9581.37    466.99 o 
   1  18   1     3500.58     4060.96    110.85 o 
   2  18   1      191.19      278.55     87.38 o 
   3  18   1     4638.99     4990.27    118.01 o 
   4  18   1    11590.22    12823.98    159.42 o 
   5  18   1    15557.00    16842.87    247.31 o 
   1  19   1      630.62      988.21     98.42 o 
   2  19   1     3854.17     4498.69    117.67 o 
   3  19   1     4350.82     4747.33    120.36 o 
   4  19   1     1977.99     2335.26    120.06 o 
   0   0   2    74860.09    81151.88    714.97 o 
   1   0   2   169314.28   185121.36    702.99 o 
   2   0   2   356520.72   395220.94   2572.61 o 
   3   0   2    17542.95    16892.21     95.62 o 
   4   0   2    14842.29    15282.43    105.16 o 
   5   0   2    12756.88    12924.55    100.04 o 
   6   0   2    22931.32    22290.79     77.14 o 
   7   0   2   100813.74    96939.98    748.93 o 
   8   0   2     3284.51     3645.36     89.95 o 
   9   0   2    34761.56    34200.52    236.53 o 
  10   0   2     4406.31     4542.13    264.62 o 
  11   0   2    10569.10    10009.15    264.82 o 
   0   1   2     7036.01     7609.95     44.53 o 
   1   1   2    33275.95    35167.80     67.00 o 
   2   1   2      450.40      494.05     13.01 o 
   3   1   2     6957.44     7333.63     34.73 o 
   4   1   2    76573.66    76695.70    410.99 o 
   5   1   2    21210.37    20836.10    121.74 o 
   6   1   2    64405.67    61409.39    252.75 o 
   7   1   2    16506.64    15933.11     56.96 o 
   8   1   2     1005.85      991.97     43.94 o 
   9   1   2     1606.06     1821.87     48.61 o 
  10   1   2     1951.70     1785.41     99.23 o 
  11   1   2    17179.77    18123.86    334.33 o 
   0   2   2     1243.90     1421.39     23.76 o 
   1   2   2     3051.33     3232.87     27.96 o 
   2   2   2    26432.84    27181.53     70.80 o 
   3   2   2    91834.97    90807.02    373.96 o 
   4   2   2     9082.32     9166.17     34.33 o 
   5   2   2     4480.86     4645.55     37.93 o 
   6   2   2    16798.54    16281.89     49.49 o 
   7   2   2    11522.93    11246.07     85.95 o 
   8   2   2      779.18      893.17     41.11 o 
   9   2   2     7076.25     6937.40     90.28 o 
  10   2   2      500.15      609.96     62.25 o 
  11   2   2     5792.27     6456.64    229.91 o 
   0   3   2   242684.70   263766.06   1902.62 o 
   1   3   2     9138.41     9525.01     36.06 o 
   2   3   2    96444.77    94758.57    651.76 o 
   3   3   2      972.79     1056.06     25.50 o 
   4   3   2    24851.08    24731.41     88.31 o 
   5   3   2    36320.18    35130.70    156.50 o 
   6   3   2    24904.35    24459.76     95.20 o 
   7   3   2    81686.59    78052.66    262.81 o 
   8   3   2      151.36      158.74     40.90 o 
   9   3   2    25044.66    24549.62    212.13 o 
  10   3   2    14877.52    15137.72    140.95 o 
  11   3   2    34652.33    34394.39   1856.16 o 
   0   4   2     5215.78     5160.52     91.13 o 
   1   4   2     6942.52     6877.66     40.60 o 
   2   4   2    78283.34    77630.07    332.61 o 
   3   4   2    20038.04    20254.91    117.77 o 
   4   4   2    34544.88    34004.58    141.30 o 
   5   4   2    54278.11    52046.07    192.93 o 
   6   4   2    13564.16    13366.48     78.51 o 
   7   4   2      353.40      460.20     25.33 o 
   8   4   2    17519.62    16916.47    120.62 o 
   9   4   2    34137.52    32681.63    246.65 o 
  10   4   2     8118.51     8323.21    116.71 o 
  11   4   2      782.31      702.56    145.80 o 
   0   5   2    78080.23    79407.83    264.71 o 
   1   5   2    13538.61    13412.88     84.96 o 
   2   5   2    15915.06    15292.20     61.40 o 
   3   5   2    18869.64    18620.50    125.64 o 
   4   5   2    14812.40    14609.24     75.86 o 
   5   5   2       20.88       53.16     12.03 o 
   6   5   2    13689.34    13308.63    105.35 o 
   7   5   2     1549.28     1585.68     35.14 o 
   8   5   2     1355.97     1396.51     43.26 o 
   9   5   2     3282.83     3443.49    100.03 o 
  10   5   2     1191.51     1277.99     89.23 o 
  11   5   2      323.69      192.97    148.81 o 
   0   6   2    83035.80    81379.84    333.71 o 
   1   6   2    21303.94    21081.11     76.50 o 
   2   6   2    37746.43    36638.47    150.06 o 
   3   6   2     1434.83     1446.79     30.66 o 
   4   6   2    55555.09    53239.71    203.83 o 
   5   6   2    33380.60    31946.67    235.83 o 
   6   6   2    13034.80    12695.72     78.36 o 
   7   6   2     7308.07     7294.41     63.55 o 
   8   6   2     3067.12     3198.72     65.25 o 
   9   6   2    19844.04    18625.38    192.36 o 
  10   6   2      717.37      734.90     94.67 o 
  11   6   2     3731.93     3355.94    210.23 o 
   0   7   2   232155.52   233285.80   1809.03 o 
   1   7   2    20391.71    19922.79     83.13 o 
   2   7   2     6610.38     6720.86     65.01 o 
   3   7   2       15.17       68.07     32.02 o 
   4   7   2   104493.38   100549.05    385.66 o 
   5   7   2    37489.03    36047.57    313.17 o 
   6   7   2      711.20      694.35     41.59 o 
   7   7   2    24812.55    24399.49    159.23 o 
   8   7   2    15986.71    15575.90    275.10 o 
   9   7   2    17042.28    17139.66    452.56 o 
  10   7   2      991.75     1048.90    112.66 o 
  11   7   2    18197.87    17436.89    268.85 o 
   0   8   2    10903.98    10242.45     99.43 o 
   1   8   2    19711.43    19461.15    114.66 o 
   2   8   2    26654.60    25911.31    120.05 o 
   3   8   2    41079.95    39262.82    352.92 o 
   4   8   2      786.00      854.18     38.42 o 
   5   8   2     1080.09     1131.11     39.71 o 
   6   8   2      668.37      735.89     46.77 o 
   7   8   2      693.97      759.76     47.08 o 
   8   8   2     1731.59     1808.88     69.77 o 
   9   8   2     1076.32     1308.86     84.64 o 
  10   8   2     2277.82     2398.56    131.09 o 
  11   8   2      273.41      376.08    117.78 o 
   0   9   2     3402.43     3401.96     78.42 o 
   1   9   2        8.15       45.53     36.71 o 
   2   9   2     1011.81     1090.65     54.33 o 
   3   9   2    16055.46    15586.81    119.02 o 
   4   9   2    47924.92    45516.98    362.58 o 
   5   9   2    19854.37    19555.28    174.92 o 
   6   9   2      964.39      991.70     52.75 o 
   7   9   2     7007.02     7161.48    156.93 o 
   8   9   2    13333.82    12850.19    176.82 o 
   9   9   2    31631.34    31839.16   1013.39 o 
  10   9   2    15234.03    14875.86    429.23 o 
  11   9   2     2309.75     2441.26    146.33 o 
   0  10   2    92279.32    87869.71    953.48 o 
   1  10   2     2674.94     2693.05     62.39 o 
   2  10   2    59417.71    56232.08    449.74 o 
   3  10   2     1809.30     1790.69     58.33 o 
   4  10   2    21695.76    21088.95    209.62 o 
   5  10   2     3696.38     3813.36     82.11 o 
   6  10   2     5280.05     5377.17     82.49 o 
   7  10   2    20179.62    20315.44    191.93 o 
   8  10   2      468.85      443.37    104.87 o 
   9  10   2    16755.62    16675.49    383.54 o 
  10  10   2       16.31      112.58    131.21 o 
  11  10   2     8147.35     8102.66    209.14 o 
   0  11   2     4463.43     4419.09    113.31 o 
   1  11   2     4209.23     4004.95     76.83 o 
   2  11   2    16325.29    15640.90    172.16 o 
   3  11   2     6071.92     6077.99     89.85 o 
   4  11   2     7115.18     7062.37     93.49 o 
   5  11   2     1340.68     1487.97     57.25 o 
   6  11   2    47518.93    46875.07    455.17 o 
   7  11   2     1842.24     1954.96     92.05 o 
   8  11   2       81.56       44.89    108.28 o 
   9  11   2      815.05      842.05    121.02 o 
  10  11   2     5995.42     5884.45    246.62 o 
   0  12   2    30367.92    28665.69    881.36 o 
   1  12   2    26212.00    24290.24    351.23 o 
   2  12   2      525.88      474.28     69.27 o 
   3  12   2     2129.89     2196.48     77.42 o 
   4  12   2    27269.66    25941.78    355.20 o 
   5  12   2    11165.29    10950.30    176.84 o 
   6  12   2     5424.01     5581.95    119.04 o 
   7  12   2       22.40       80.49     79.24 o 
   8  12   2      984.49      898.61    119.65 o 
   9  12   2      602.92      626.76    131.07 o 
  10  12   2      100.48       96.05    149.71 o 
   0  13   2     6433.64     6070.95    220.25 o 
   1  13   2     7392.81     7102.52    129.25 o 
   2  13   2   106448.34   103029.16   1234.96 o 
   3  13   2    16239.98    15732.03    263.71 o 
   4  13   2     2164.63     1978.46     76.97 o 
   5  13   2     8548.25     8507.17    126.27 o 
   6  13   2     2856.36     2940.06     97.17 o 
   7  13   2    25103.60    25500.88    328.59 o 
   8  13   2      272.25      222.30    114.75 o 
   9  13   2    26067.95    25474.16    301.39 o 
   0  14   2     2843.88     2808.07    113.57 o 
   1  14   2     1751.45     1845.36     77.67 o 
   2  14   2     4580.07     4627.40    104.06 o 
   3  14   2    23513.23    23445.24    411.77 o 
   4  14   2     6357.69     6416.96    163.20 o 
   5  14   2     2234.55     2434.80    100.52 o 
   6  14   2     6393.87     6775.87    125.10 o 
   7  14   2     1625.67     1805.84    129.08 o 
   8  14   2      360.43      296.73    129.37 o 
   9  14   2      540.96      623.35    136.89 o 
   0  15   2    39131.03    39579.65    374.83 o 
   1  15   2      815.71      906.70     72.95 o 
   2  15   2     1712.98     1909.58     90.47 o 
   3  15   2    13763.59    13766.49    210.29 o 
   4  15   2     1600.01     1742.52     86.63 o 
   5  15   2     2605.15     2469.40    105.44 o 
   6  15   2     5143.89     5304.21    146.45 o 
   7  15   2     3942.33     4197.77    168.79 o 
   8  15   2      368.72      372.03    125.36 o 
   0  16   2    46366.72    47307.77    509.23 o 
   1  16   2       44.21       49.81     78.75 o 
   2  16   2    10842.46    11574.81    147.59 o 
   3  16   2       32.11       42.72     85.68 o 
   4  16   2    11498.80    11620.01    257.92 o 
   5  16   2      220.27      180.57     95.92 o 
   6  16   2     3198.30     3065.37    136.13 o 
   7  16   2    13026.01    12913.28    302.61 o 
   0  17   2     3181.66     3509.70    142.17 o 
   1  17   2      229.01      318.68     85.34 o 
   2  17   2     7240.65     7742.74    135.93 o 
   3  17   2     5347.69     5491.52    120.36 o 
   4  17   2     7495.65     7867.04    175.45 o 
   5  17   2     2854.78     2889.14    118.44 o 
   6  17   2     2420.41     2176.70    125.39 o 
   0  18   2      156.85      219.95    125.10 o 
   1  18   2     4192.30     4605.57    115.23 o 
   2  18   2     2050.50     2254.84    102.16 o 
   3  18   2     5136.05     5777.17    127.20 o 
   4  18   2       35.32      160.89    112.62 o 
   5  18   2      264.08      316.25    111.33 o 
   0  19   2     1187.45     1836.80    147.62 o 
   1  19   2        2.94      146.75    101.87 o 
   2  19   2     2571.36     2708.06    110.37 o 
   3  19   2     4236.98     4550.47    122.38 o 
   1   1   3    22218.15    23792.25     50.15 o 
   2   1   3       17.25       99.29     12.10 o 
   3   1   3     4798.66     4900.42     25.73 o 
   4   1   3    20414.78    19802.90     88.08 o 
   5   1   3      354.20      404.82     17.07 o 
   6   1   3    11849.89    11768.13     54.80 o 
   7   1   3    25370.66    24391.66     95.27 o 
   8   1   3    17883.14    17440.96    143.79 o 
   9   1   3     1689.30     1741.31     57.90 o 
  10   1   3    25916.86    25764.15    151.48 o 
  11   1   3     8821.25     8860.74    196.75 o 
   1   2   3    79416.81    78783.88    249.51 o 
   2   2   3    14803.81    15286.74     44.77 o 
   3   2   3     6743.96     7052.09     39.88 o 
   4   2   3    33399.21    32377.75     84.52 o 
   5   2   3    86629.95    83988.96    360.27 o 
   6   2   3     1129.41     1190.05     22.69 o 
   7   2   3     5472.52     5579.91     45.11 o 
   8   2   3     4223.01     4239.55     58.18 o 
   9   2   3     7585.74     7678.16     82.06 o 
  10   2   3      467.16      541.67     80.03 o 
  11   2   3     6807.88     7017.81    164.42 o 
   1   3   3     1413.53     1524.18     19.45 o 
   2   3   3      958.27     1074.66     19.97 o 
   3   3   3     6251.52     6104.33     39.06 o 
   4   3   3    43426.44    42047.55    152.32 o 
   5   3   3    12232.00    11781.26     49.85 o 
   6   3   3    11622.79    11518.93     54.89 o 
   7   3   3     6598.52     6626.20     46.91 o 
   8   3   3    24024.76    23415.46    133.96 o 
   9   3   3       47.18       55.86     45.61 o 
  10   3   3     6426.44     6448.11    110.00 o 
  11   3   3      148.44      255.06     89.70 o 
   1   4   3    12060.92    12099.14     57.14 o 
   2   4   3     2095.30     2081.00     24.36 o 
   3   4   3    17426.33    17343.25     72.33 o 
   4   4   3     2398.50     2578.50     26.01 o 
   5   4   3    22082.12    21478.40     98.67 o 
   6   4   3    18797.24    18265.42     86.00 o 
   7   4   3     1496.71     1559.49     32.91 o 
   8   4   3    14139.48    14121.93    106.19 o 
   9   4   3     1315.09     1383.63     57.59 o 
  10   4   3     7135.34     6996.11    117.38 o 
  11   4   3     7877.72     8107.77    130.40 o 
  12   4   3      465.08      419.07    195.20 o 
   1   5   3    17138.98    16827.56     57.53 o 
   2   5   3     1143.60     1227.19     23.62 o 
   3   5   3      542.77      614.16     21.33 o 
   4   5   3    49296.15    48104.52    157.93 o 
   5   5   3    10675.99    10662.91     62.19 o 
   6   5   3     1567.36     1716.35     34.93 o 
   7   5   3      141.04      169.47     29.67 o 
   8   5   3    78207.85    75619.29    322.90 o 
   9   5   3     8057.45     8459.92    157.74 o 
  10   5   3     3839.24     3725.38    106.29 o 
  11   5   3    12164.83    12486.25    204.74 o 
  12   5   3    13755.40    14231.75    304.23 o 
   1   6   3    12192.42    12423.72     59.41 o 
   2   6   3    42452.14    40921.79    102.78 o 
   3   6   3       21.18       66.70     22.32 o 
   4   6   3      236.67      307.29     23.26 o 
   5   6   3    25050.90    23822.80    141.67 o 
   6   6   3     2944.71     2981.22     46.72 o 
   7   6   3      107.56      132.42     32.47 o 
   8   6   3    17745.35    17689.93    172.66 o 
   9   6   3      207.89      231.55     59.22 o 
  10   6   3       62.36       58.43     85.93 o 
  11   6   3      435.73      526.01     94.13 o 
   1   7   3    47567.21    45806.45    249.65 o 
   2   7   3     8619.84     8410.79     58.00 o 
   3   7   3     7038.20     7094.98     62.72 o 
   4   7   3      788.16      822.31     29.25 o 
   5   7   3     8561.76     8251.29     66.90 o 
   6   7   3    24693.53    23714.44    221.31 o 
   7   7   3        5.13       80.75     39.16 o 
   8   7   3     2168.58     2159.67     57.99 o 
   9   7   3      104.83       52.24     83.25 o 
  10   7   3     3152.00     3086.45    114.61 o 
  11   7   3     1184.89     1164.99    106.14 o 
   1   8   3    42167.08    40740.49    228.34 o 
   2   8   3    23026.75    22136.54    106.08 o 
   3   8   3    48777.65    46518.23    282.55 o 
   4   8   3    35609.14    33423.88    213.74 o 
   5   8   3     2415.89     2442.63     42.39 o 
   6   8   3     2552.71     2602.66     55.37 o 
   7   8   3    10941.70    10863.72     90.14 o 
   8   8   3     1598.81     1646.08     71.97 o 
   9   8   3     5905.86     5768.42    149.02 o 
  10   8   3      501.11      451.37    109.46 o 
  11   8   3      132.97        0.48    125.39 o 
   1   9   3     3434.98     3486.08     48.21 o 
   2   9   3      505.61      577.97     37.08 o 
   3   9   3     4233.24     4050.52     55.76 o 
   4   9   3    14861.44    14478.53    132.32 o 
   5   9   3    13991.21    13494.55    113.06 o 
   6   9   3      615.31      643.72     50.64 o 
   7   9   3    20633.62    20027.11    236.49 o 
   8   9   3     9645.75     9687.43    113.89 o 
   9   9   3     2182.54     2276.83    129.11 o 
  10   9   3     1536.98     1588.28    127.11 o 
  11   9   3     3612.78     3427.59    168.46 o 
   1  10   3       86.90      166.01     39.58 o 
   2  10   3      157.22      120.31     39.16 o 
   3  10   3    26045.99    24564.00    177.00 o 
   4  10   3     1365.77     1376.03     48.98 o 
   5  10   3     9422.55     9153.38     93.25 o 
   6  10   3     8171.65     7956.39    108.36 o 
   7  10   3    25117.04    24292.63    368.73 o 
   8  10   3     6132.82     6106.82    103.74 o 
   9  10   3    13509.40    13118.79    226.95 o 
  10  10   3     4660.30     4548.22    192.29 o 
   1  11   3     2450.99     2476.74     52.94 o 
   2  11   3     7092.65     7109.91     84.32 o 
   3  11   3    13013.93    12360.99    121.03 o 
   4  11   3       23.99       50.03     48.04 o 
   5  11   3       98.70      127.60     57.07 o 
   6  11   3    34184.27    32538.67    303.70 o 
   7  11   3     2014.24     2052.61     76.02 o 
   8  11   3     5928.04     6062.35    157.63 o 
   9  11   3     3174.37     3085.73    130.12 o 
  10  11   3    13978.74    13419.32    379.09 o 
   1  12   3    14747.68    14073.11    123.99 o 
   2  12   3      194.71      197.62     56.97 o 
   3  12   3     6782.02     6667.18     91.84 o 
   4  12   3      494.92      462.42     57.63 o 
   5  12   3     7368.02     7174.02    102.67 o 
   6  12   3     2286.17     2290.63     84.65 o 
   7  12   3       56.03       58.41     72.35 o 
   8  12   3      682.55      573.79    109.32 o 
   9  12   3     1948.30     2116.65    133.90 o 
   1  13   3    10914.63    10721.04    146.94 o 
   2  13   3       83.95       57.51     68.64 o 
   3  13   3    19704.79    18716.46    224.51 o 
   4  13   3      969.40      956.15     68.41 o 
   5  13   3     2855.46     2949.82     82.72 o 
   6  13   3     2419.36     2462.64     91.33 o 
   7  13   3     5959.29     6067.49    119.75 o 
   8  13   3      361.39      313.08    107.98 o 
   9  13   3       11.51       80.93    136.08 o 
   1  14   3     7188.21     6917.36    102.17 o 
   2  14   3     1000.71      965.59     74.76 o 
   3  14   3    19164.46    18331.62    288.08 o 
   4  14   3     1167.05     1161.24     75.80 o 
   5  14   3     1156.74     1159.34     79.40 o 
   6  14   3    20534.75    19728.73    182.72 o 
   7  14   3     5085.10     5233.51    141.10 o 
   8  14   3     5439.96     5297.26    233.97 o 
   1  15   3     1751.37     1627.08     85.99 o 
   2  15   3     6238.34     5776.91    157.58 o 
   3  15   3     1231.49     1129.69     78.70 o 
   4  15   3      252.86      262.18     82.32 o 
   5  15   3      336.25      268.09     84.98 o 
   6  15   3    26501.74    26057.66    359.58 o 
   7  15   3      117.28      192.09    116.33 o 
   1  16   3       10.58      -14.82     82.94 o 
   2  16   3     5711.38     5554.17    175.88 o 
   3  16   3     1262.78     1119.91     86.11 o 
   4  16   3     6711.06     6675.20    171.82 o 
   5  16   3      668.93      669.36     95.29 o 
   6  16   3      295.53      422.21    103.78 o 
   1  17   3    28003.73    27267.02    358.28 o 
   2  17   3     5034.83     4848.59    113.17 o 
   3  17   3    10275.10    10081.59    196.87 o 
   4  17   3      528.29      479.63    103.51 o 
   5  17   3       28.90       46.47    107.79 o 
   1  18   3     9109.74     9589.74    157.26 o 
   2  18   3     9515.35     9576.43    167.84 o 
   3  18   3    16175.56    16127.89    325.76 o 
   4  18   3     3578.92     3627.86    132.76 o 
   1  19   3        7.61      177.99    108.65 o 
   0   0   4    55862.88    54897.67    302.88 o 
   1   0   4    69711.55    68881.27    252.87 o 
   2   0   4    16711.29    16954.35     69.90 o 
   3   0   4    28489.21    28038.92     87.86 o 
   4   0   4     2086.88     2201.51     39.65 o 
   5   0   4    60477.38    58505.48    283.17 o 
   6   0   4    16090.79    15557.62     78.65 o 
   7   0   4    43550.86    42733.14    138.21 o 
   8   0   4     6479.32     6751.65    107.68 o 
   9   0   4    24458.81    24262.34    233.33 o 
  10   0   4     3179.29     3684.25    106.27 o 
  11   0   4    37332.80    35492.25    527.47 o 
   0   1   4      184.02      237.21     23.88 o 
   1   1   4     6828.89     6831.21     38.23 o 
   2   1   4    51785.06    50754.71    137.24 o 
   3   1   4     2696.49     2800.80     24.00 o 
   4   1   4    25390.30    24722.13     90.04 o 
   5   1   4       60.70      116.36     21.75 o 
   6   1   4    20340.85    20097.32     88.13 o 
   7   1   4     6934.57     7281.72     50.68 o 
   8   1   4     8747.49     8584.75     78.26 o 
   9   1   4     6057.74     6164.58     83.99 o 
  10   1   4     5877.76     6102.25     94.11 o 
  11   1   4     1202.46     1383.48    137.75 o 
   0   2   4       31.14       51.65     25.61 o 
   1   2   4    29441.39    29410.05     88.35 o 
   2   2   4    49912.34    49223.65    101.66 o 
   3   2   4     2675.56     2878.90     25.24 o 
   4   2   4    16818.98    16245.82     64.06 o 
   5   2   4    17563.42    17399.01     78.79 o 
   6   2   4       37.61       54.56     22.96 o 
   7   2   4     1325.67     1382.31     33.34 o 
   8   2   4     6206.34     6121.59     62.60 o 
   9   2   4     2791.97     2994.23     69.79 o 
  10   2   4      818.36      936.59     64.26 o 
  11   2   4     1018.71     1286.54    101.21 o 
   0   3   4   145787.83   146619.14    931.90 o 
   1   3   4      322.27      427.97     19.05 o 
   2   3   4   149145.28   147426.94    572.91 o 
   3   3   4    40354.88    38646.93    122.77 o 
   4   3   4    23074.03    22639.11    101.56 o 
   5   3   4     5657.09     5757.98     44.37 o 
   6   3   4     2636.40     2787.23     35.80 o 
   7   3   4     5352.09     5407.58     48.10 o 
   8   3   4    11011.76    11108.64     82.75 o 
   9   3   4     1016.76     1089.43     57.31 o 
  10   3   4      721.60      770.20     67.28 o 
  11   3   4     2037.15     2176.24    110.94 o 
   0   4   4    32127.23    31010.88    104.99 o 
   1   4   4    25147.87    25250.11     83.66 o 
   2   4   4     6489.52     6457.33     38.59 o 
   3   4   4    21515.12    21155.53    104.07 o 
   4   4   4     2374.51     2406.58     30.15 o 
   5   4   4    19849.72    19350.88     76.58 o 
   6   4   4    15998.64    15876.74     70.03 o 
   7   4   4    35585.23    34825.36    173.98 o 
   8   4   4      173.98      207.53     43.76 o 
   9   4   4       46.49      135.45     53.97 o 
  10   4   4     4622.19     4664.91     94.28 o 
  11   4   4    30880.53    30603.89    289.34 o 
   0   5   4    34461.14    33692.28    149.58 o 
   1   5   4    12819.56    12685.85     70.81 o 
   2   5   4    24459.40    23946.82     71.26 o 
   3   5   4     5575.48     5603.58     39.17 o 
   4   5   4    12970.70    12750.89     73.55 o 
   5   5   4     1584.01     1668.33     29.01 o 
   6   5   4      233.21      452.06     58.03 o 
   7   5   4     4970.72     5173.32     52.78 o 
   8   5   4      643.11      720.12     47.55 o 
   9   5   4      347.23      449.68     61.15 o 
  10   5   4      704.42      710.43     81.75 o 
  11   5   4     1637.28     1756.46     97.14 o 
   0   6   4    15850.91    15438.76     88.45 o 
   1   6   4       10.83       30.46     21.95 o 
   2   6   4       89.08      118.08     26.69 o 
   3   6   4    38488.60    36920.80     97.50 o 
   4   6   4     9384.40     9250.02     53.38 o 
   5   6   4    15453.45    15240.93     92.45 o 
   6   6   4     1475.32     1549.04     40.35 o 
   7   6   4    33101.53    32443.74    184.72 o 
   8   6   4      521.83      555.57     52.82 o 
   9   6   4    12884.18    12624.51    176.26 o 
  10   6   4     4254.18     4317.63    137.52 o 
  11   6   4    12004.76    11757.70    160.46 o 
   0   7   4    16847.73    16343.42    104.14 o 
   1   7   4    16613.70    16217.33     94.74 o 
   2   7   4   157826.58   150179.59    763.02 o 
   3   7   4      861.45      939.37     32.85 o 
   4   7   4     6058.17     6036.88     50.39 o 
   5   7   4    14792.39    14274.09     84.96 o 
   6   7   4    20332.05    19601.43    111.37 o 
   7   7   4       15.69       70.68     38.25 o 
   8   7   4     3662.24     3746.07     75.00 o 
   9   7   4     5186.19     5194.83    101.37 o 
  10   7   4      125.04      142.45    103.56 o 
  11   7   4      150.53      141.30    112.66 o 
   0   8   4      591.34      688.56     44.98 o 
   1   8   4    24350.37    23242.90    107.47 o 
   2   8   4      408.17      542.59     33.66 o 
   3   8   4     9402.58     9148.91     64.76 o 
   4   8   4    10677.80    10492.92     88.87 o 
   5   8   4     1889.78     1994.46     50.56 o 
   6   8   4     1447.89     1525.12     47.04 o 
   7   8   4       16.94       39.10     42.96 o 
   8   8   4     5095.43     5116.35     78.97 o 
   9   8   4     1247.44     1278.72     82.24 o 
  10   8   4       91.97       95.27    105.73 o 
   0   9   4    31608.74    30453.03    243.45 o 
   1   9   4     6393.29     6349.67     60.78 o 
   2   9   4    17696.26    16837.04     88.02 o 
   3   9   4     8358.08     8012.47     68.16 o 
   4   9   4    17421.04    16227.08    165.01 o 
   5   9   4    14322.80    13618.65    115.41 o 
   6   9   4    16974.50    16544.86    111.63 o 
   7   9   4     2364.95     2387.86     59.05 o 
   8   9   4     3641.66     3834.79     80.17 o 
   9   9   4    15460.91    14720.25    196.03 o 
  10   9   4     1197.87     1046.55    131.08 o 
   0  10   4      272.96      280.68     56.12 o 
   1  10   4      811.35      828.82     43.19 o 
   2  10   4      100.10      177.46     38.96 o 
   3  10   4      813.59      837.58     42.44 o 
   4  10   4     2336.79     2326.40     51.52 o 
   5  10   4    11949.52    11389.50    134.94 o 
   6  10   4     2384.81     2476.18     64.03 o 
   7  10   4    20712.04    20287.30    219.42 o 
   8  10   4     1494.62     1643.62     71.90 o 
   9  10   4    26424.06    25369.29    299.91 o 
  10  10   4     2683.87     2571.42    162.11 o 
   0  11   4      447.92      516.11     63.10 o 
   1  11   4    14484.78    13646.66     95.99 o 
   2  11   4     2066.28     2044.89     51.39 o 
   3  11   4       15.19       28.39     40.91 o 
   4  11   4    19915.87    18854.45    168.94 o 
   5  11   4     8080.45     7947.55     93.20 o 
   6  11   4     5703.82     5739.43     87.30 o 
   7  11   4     5163.43     5288.58     87.52 o 
   8  11   4    10555.29    10472.03    194.35 o 
   9  11   4      103.29      127.69    128.10 o 
   0  12   4    40879.48    38391.80    466.19 o 
   1  12   4     2325.29     2311.92     60.73 o 
   2  12   4    11375.47    11107.65     93.37 o 
   3  12   4    42763.71    40480.71    218.54 o 
   4  12   4     2323.60     2354.43     63.60 o 
   5  12   4     3441.08     3520.12     75.42 o 
   6  12   4      327.38      362.20     63.07 o 
   7  12   4      262.61      389.91     72.33 o 
   8  12   4       12.46      111.12     87.30 o 
   9  12   4     7572.77     7403.19    211.47 o 
   0  13   4   130926.54   122086.23   1354.86 o 
   1  13   4        2.14      -32.18     60.96 o 
   2  13   4     6175.83     6026.14    105.48 o 
   3  13   4    26812.87    25053.63    216.98 o 
   4  13   4    24860.16    23669.60    185.85 o 
   5  13   4     1304.76     1387.14     76.35 o 
   6  13   4       30.43       62.98     64.85 o 
   7  13   4     8079.66     7965.18    131.11 o 
   8  13   4      773.40      878.46    102.86 o 
   0  14   4       42.77        8.12    104.08 o 
   1  14   4     2085.01     1914.30     82.61 o 
   2  14   4      845.74      757.39     68.12 o 
   3  14   4     6004.95     5830.08     94.52 o 
   4  14   4     6242.63     5785.85    101.42 o 
   5  14   4     5768.49     5669.41    101.14 o 
   6  14   4     2530.62     2506.53     88.64 o 
   7  14   4      221.70      239.37     89.08 o 
   0  15   4     4114.31     3807.02    160.07 o 
   1  15   4     1451.28     1259.50     89.41 o 
   2  15   4     2513.69     2508.89     91.93 o 
   3  15   4      403.14      419.58     78.12 o 
   4  15   4     7843.21     7571.91    142.85 o 
   5  15   4       44.90       74.14     80.30 o 
   6  15   4       40.99       37.85     94.05 o 
   0  16   4       28.10      -72.77    119.98 o 
   1  16   4     1789.51     1476.60     96.76 o 
   2  16   4     7355.04     6448.55    126.89 o 
   3  16   4     3645.07     3377.63    104.32 o 
   4  16   4      959.21      893.48     90.01 o 
   5  16   4     7238.77     6971.75    144.49 o 
   0  17   4    13039.79    10181.47    241.65 o 
   1  17   4      170.41       53.81     95.77 o 
   2  17   4     1932.30     1667.08    104.03 o 
   3  17   4      602.83      521.67    111.42 o 
   4  17   4     9312.44     8729.39    241.00 o 
   0  18   4     1573.34     1368.23    146.46 o 
   1  18   4     2998.73     2414.85    112.06 o 
   2  18   4    10982.91    10084.66    312.06 o 
   1   1   5    37457.37    37293.04     99.82 o 
   2   1   5    14267.12    14156.56     51.75 o 
   3   1   5    25087.77    24803.41     68.81 o 
   4   1   5     2986.29     3102.65     30.72 o 
   5   1   5      915.17     1016.18     26.61 o 
   6   1   5    18263.38    18217.05     78.61 o 
   7   1   5     2176.40     2288.49     40.12 o 
   8   1   5       23.36       86.25     42.55 o 
   9   1   5     6784.62     6885.68     93.91 o 
  10   1   5     8317.61     8233.86    112.78 o 
  11   1   5       53.55       76.66     80.92 o 
   1   2   5    64260.76    62584.39    202.63 o 
   2   2   5     3636.99     3732.88     31.97 o 
   3   2   5    80580.22    78404.33    138.80 o 
   4   2   5    36048.91    35513.99    132.50 o 
   5   2   5      948.81     1042.93     26.79 o 
   6   2   5     6376.14     6449.75     49.15 o 
   7   2   5    25857.01    25310.29    115.11 o 
   8   2   5    30684.90    30131.40    133.24 o 
   9   2   5      569.64      647.10     63.37 o 
  10   2   5     6112.77     6151.23    109.76 o 
  11   2   5     3187.01     3390.87    131.29 o 
   1   3   5     1524.09     1707.05     28.30 o 
   2   3   5    22714.68    22414.09     69.23 o 
   3   3   5     3236.46     3384.04     32.28 o 
   4   3   5        0.90       47.13     22.56 o 
   5   3   5     6269.67     6476.62     45.96 o 
   6   3   5     9054.33     9145.94     57.91 o 
   7   3   5     4844.04     4929.39     52.22 o 
   8   3   5     4212.46     4392.44     62.84 o 
   9   3   5     7061.15     6962.24    104.30 o 
  10   3   5      618.08      687.04     74.16 o 
  11   3   5     3590.60     3710.51    135.54 o 
   1   4   5      725.54      844.34     25.89 o 
   2   4   5      967.01     1057.35     27.77 o 
   3   4   5    15090.59    14771.21     61.97 o 
   4   4   5    15554.82    15352.71     76.92 o 
   5   4   5    17469.18    17262.43     93.21 o 
   6   4   5     9463.10     9432.57     62.24 o 
   7   4   5     7926.05     7878.76     63.04 o 
   8   4   5    22634.75    22525.30    190.53 o 
   9   4   5      591.98      639.58     64.36 o 
  10   4   5     2500.64     2544.49     95.37 o 
   1   5   5    25560.41    25032.71     77.29 o 
   2   5   5      294.74      350.30     26.28 o 
   3   5   5    10323.09    10320.17     56.66 o 
   4   5   5     3967.50     4069.46     48.66 o 
   5   5   5    25527.09    25122.74    142.83 o 
   6   5   5    26704.21    26513.23    123.20 o 
   7   5   5      793.17      840.73     41.72 o 
   8   5   5     8795.23     8892.58     87.99 o 
   9   5   5      593.15      701.12     68.06 o 
  10   5   5    15448.34    15234.84    149.73 o 
   1   6   5      138.20      173.99     27.23 o 
   2   6   5       24.96       48.95     27.41 o 
   3   6   5    35891.35    34353.98    114.14 o 
   4   6   5      393.82      401.93     30.82 o 
   5   6   5    10617.96    10204.14     67.53 o 
   6   6   5     4981.52     5006.60     57.94 o 
   7   6   5    41468.63    40379.45    208.64 o 
   8   6   5     1350.97     1510.74     58.00 o 
   9   6   5      392.37      525.19     72.11 o 
  10   6   5     4542.37     4550.56    136.49 o 
   1   7   5    13732.90    13337.71     68.58 o 
   2   7   5     6739.71     6690.03     51.54 o 
   3   7   5     7478.93     7590.31     57.28 o 
   4   7   5    38923.91    37196.81    144.24 o 
   5   7   5      736.99      769.38     42.04 o 
   6   7   5     4079.76     4034.31     56.99 o 
   7   7   5      818.47      919.48     46.03 o 
   8   7   5      122.35      168.55     52.96 o 
   9   7   5      561.64      572.81     79.23 o 
  10   7   5      587.15      592.02    115.61 o 
   1   8   5    71642.21    68096.71    226.08 o 
   2   8   5    12773.61    12330.33     78.25 o 
   3   8   5    13872.22    13830.00     74.21 o 
   4   8   5     5952.03     5902.94     56.53 o 
   5   8   5     1725.89     1752.09     48.69 o 
   6   8   5    30369.11    29287.03    203.24 o 
   7   8   5      172.60      202.26     45.47 o 
   8   8   5     3713.55     3886.23     80.36 o 
   9   8   5     2707.63     2806.17     98.84 o 
   1   9   5    10258.00     9948.88     75.66 o 
   2   9   5    19300.81    18379.68     97.50 o 
   3   9   5     1980.38     1941.55     44.97 o 
   4   9   5     1723.87     1862.33     51.06 o 
   5   9   5      626.38      686.30     47.12 o 
   6   9   5    13090.49    12677.50     99.79 o 
   7   9   5      187.77      200.91     48.28 o 
   8   9   5      127.20      145.53     69.52 o 
   9   9   5      365.92      303.45     93.73 o 
   1  10   5     1632.67     1669.26     49.95 o 
   2  10   5     2387.64     2483.67     49.56 o 
   3  10   5     7488.29     7560.10     71.38 o 
   4  10   5      371.87      385.86     52.65 o 
   5  10   5     7130.64     6913.74     85.45 o 
   6  10   5    16751.61    16264.69    133.88 o 
   7  10   5     4277.49     4206.39     70.44 o 
   8  10   5       27.84       14.00     75.05 o 
   9  10   5      411.33      391.10    100.17 o 
   1  11   5    23490.49    21978.25    148.88 o 
   2  11   5      616.71      622.80     46.40 o 
   3  11   5    21174.14    19981.55    112.07 o 
   4  11   5     5165.77     5182.98     81.63 o 
   5  11   5     4025.75     3952.39     77.44 o 
   6  11   5       26.16      103.08     59.49 o 
   7  11   5     1230.82     1211.77     61.20 o 
   8  11   5    11753.17    11417.62    228.98 o 
   1  12   5    14927.50    14258.81    108.77 o 
   2  12   5      790.90      839.51     52.41 o 
   3  12   5     8789.78     8533.06     98.04 o 
   4  12   5     6450.10     6278.39     85.98 o 
   5  12   5    14434.31    13320.67    132.02 o 
   6  12   5     3316.88     3179.58     81.09 o 
   7  12   5     4396.88     4197.30     91.46 o 
   8  12   5    12287.30    11922.00    168.92 o 
   1  13   5     4432.62     4286.98     76.68 o 
   2  13   5      733.12      904.47     71.08 o 
   3  13   5     2140.24     2114.10     64.46 o 
   4  13   5      763.44      769.01     67.42 o 
   5  13   5      980.45      939.30     66.75 o 
   6  13   5     1633.73     1800.27     75.70 o 
   7  13   5        8.19      138.11     88.42 o 
   1  14   5     2333.62     2322.57     72.21 o 
   2  14   5     3189.90     3165.08     82.33 o 
   3  14   5      161.26      200.04     67.50 o 
   4  14   5     8769.24     8237.39    153.98 o 
   5  14   5    13427.53    12483.22    128.75 o 
   6  14   5    12438.02    11913.54    173.50 o 
   1  15   5     4487.69     4137.22     92.56 o 
   2  15   5     2639.66     2385.07     86.42 o 
   3  15   5    10433.04     9732.74    158.75 o 
   4  15   5     2281.03     2239.73     93.64 o 
   5  15   5      231.46      122.92     86.97 o 
   1  16   5       98.67       96.18     95.85 o 
   2  16   5      147.05      133.45     94.37 o 
   3  16   5     4099.62     3683.90    116.02 o 
   4  16   5     1683.79     1532.87     98.49 o 
   1  17   5    11083.31     9651.18    152.76 o 
   0   0   6     1247.62     1299.63     58.18 o 
   1   0   6      505.22      588.39     35.83 o 
   2   0   6    79433.48    77509.01    339.52 o 
   3   0   6    12826.10    12972.99     78.55 o 
   4   0   6     8502.43     8601.06     71.97 o 
   5   0   6    36582.25    35191.14    134.47 o 
   6   0   6     5592.83     5556.49     72.04 o 
   7   0   6     4473.12     4653.76     82.96 o 
   8   0   6      156.62      273.64     69.01 o 
   9   0   6    37929.48    35492.60    315.08 o 
  10   0   6     4274.40     4277.71    135.29 o 
   0   1   6    38657.81    37741.31    156.33 o 
   1   1   6    10298.79    10366.70     58.87 o 
   2   1   6     1957.91     2103.05     31.70 o 
   3   1   6     5537.91     5742.60     42.34 o 
   4   1   6     5982.58     6108.48     46.11 o 
   5   1   6      971.03     1158.23     32.10 o 
   6   1   6      201.34      260.45     35.86 o 
   7   1   6      130.56      143.78     43.90 o 
   8   1   6     1687.61     1757.84     58.53 o 
   9   1   6     3564.57     3725.45     83.30 o 
  10   1   6       51.39       52.49     72.76 o 
   0   2   6    27617.49    27190.96    123.47 o 
   1   2   6     1803.13     1906.66     31.62 o 
   2   2   6     3045.36     3056.69     35.38 o 
   3   2   6     6334.69     6408.38     44.00 o 
   4   2   6       12.77       38.81     27.36 o 
   5   2   6     5529.76     5656.18     49.50 o 
   6   2   6    21764.77    21282.20     92.80 o 
   7   2   6      320.44      394.44     40.73 o 
   8   2   6     1484.14     1479.84     56.80 o 
   9   2   6    12137.02    12117.93    127.94 o 
  10   2   6      199.04      170.78     80.42 o 
   0   3   6    35939.72    35347.39    132.10 o 
   1   3   6     1095.16     1265.16     30.79 o 
   2   3   6     2755.01     2924.34     35.33 o 
   3   3   6     6550.29     6642.12     45.63 o 
   4   3   6    29805.95    29273.23     89.96 o 
   5   3   6     1397.58     1551.00     36.82 o 
   6   3   6     3010.80     3057.93     46.88 o 
   7   3   6     8127.00     8213.23     69.54 o 
   8   3   6       47.36       85.46     51.28 o 
   9   3   6        9.06       45.17     74.23 o 
  10   3   6     2302.56     2468.90    110.99 o 
   0   4   6       35.26      108.11     41.83 o 
   1   4   6    13090.27    13097.46     65.46 o 
   2   4   6     1062.96     1147.74     31.30 o 
   3   4   6    23862.57    23824.12     87.42 o 
   4   4   6    17632.04    17025.77     84.06 o 
   5   4   6      947.34     1110.94     36.76 o 
   6   4   6     2494.27     2639.24     45.04 o 
   7   4   6    15418.64    15213.68     87.71 o 
   8   4   6    16246.49    16015.43    115.01 o 
   9   4   6    11983.39    11934.94    140.21 o 
   0   5   6      844.97     1022.93     45.95 o 
   1   5   6     8268.94     8520.85     55.88 o 
   2   5   6     4249.14     4507.08     46.09 o 
   3   5   6    11409.42    11598.35     64.93 o 
   4   5   6     3013.92     3227.80     40.52 o 
   5   5   6     3445.38     3558.65     48.63 o 
   6   5   6      317.02      347.38     38.15 o 
   7   5   6      244.71      278.83     44.56 o 
   8   5   6     3628.34     3763.19     73.59 o 
   9   5   6      605.34      676.66     78.77 o 
   0   6   6     9008.88     9153.39     81.41 o 
   1   6   6       67.39       99.86     31.55 o 
   2   6   6      858.65      902.29     35.79 o 
   3   6   6    15512.04    15502.23     75.63 o 
   4   6   6     8247.73     8252.96     58.38 o 
   5   6   6    11467.99    11431.13     76.09 o 
   6   6   6       21.47       29.26     39.98 o 
   7   6   6    28129.35    27601.15    190.26 o 
   8   6   6     2546.31     2621.74     70.56 o 
   9   6   6    11619.54    11515.18    164.36 o 
   0   7   6    12152.79    12138.07     98.79 o 
   1   7   6     7704.72     7936.20     58.42 o 
   2   7   6    10905.90    10843.10     65.73 o 
   3   7   6    10609.88    10833.06     89.21 o 
   4   7   6     2941.28     3060.09     50.63 o 
   5   7   6     5114.55     5172.05     62.89 o 
   6   7   6     5918.10     5907.45     68.99 o 
   7   7   6      273.77      356.98     50.16 o 
   8   7   6     4459.19     4596.65     85.30 o 
   9   7   6     1273.87     1302.88     82.92 o 
   0   8   6     5217.48     5243.93     75.88 o 
   1   8   6     2797.12     2879.79     45.77 o 
   2   8   6    17772.40    16963.85     92.47 o 
   3   8   6       24.02       52.90     37.81 o 
   4   8   6      310.67      317.41     45.37 o 
   5   8   6      859.32      903.55     50.01 o 
   6   8   6     5540.43     5640.09     70.90 o 
   7   8   6     1426.18     1502.01     56.75 o 
   8   8   6     1598.67     1670.21     71.71 o 
   0   9   6     4464.87     4579.36     80.47 o 
   1   9   6     1868.95     1892.63     46.23 o 
   2   9   6    56911.40    53822.09    158.92 o 
   3   9   6       51.61       71.55     40.59 o 
   4   9   6      735.29      762.94     49.19 o 
   5   9   6     1651.88     1771.35     57.11 o 
   6   9   6     4902.51     4834.23     71.98 o 
   7   9   6     7493.73     7356.73     83.44 o 
   8   9   6      205.05      277.66     77.57 o 
   0  10   6    15432.53    14632.51    127.19 o 
   1  10   6     2754.81     2786.84     54.35 o 
   2  10   6     6511.60     6539.63     68.69 o 
   3  10   6     7148.16     7002.11     73.74 o 
   4  10   6       93.18       69.99     51.48 o 
   5  10   6    11335.72    10855.59    100.38 o 
   6  10   6        0.72      -11.01     62.75 o 
   7  10   6    11278.70    10930.76    102.10 o 
   0  11   6    13504.31    12976.82    161.23 o 
   1  11   6      121.35      147.08     46.13 o 
   2  11   6     5157.53     5048.31     67.26 o 
   3  11   6    15767.16    14856.15    104.07 o 
   4  11   6      810.55      789.04     59.60 o 
   5  11   6       71.57       87.98     66.38 o 
   6  11   6     4822.96     4692.21     80.54 o 
   7  11   6      382.83      415.25     64.33 o 
   0  12   6     3087.41     3061.23     97.02 o 
   1  12   6     2093.67     2077.93     61.24 o 
   2  12   6    12045.40    11740.62     99.43 o 
   3  12   6      173.24      276.59     65.73 o 
   4  12   6     3054.15     2793.81     72.59 o 
   5  12   6     3514.26     3319.57     78.10 o 
   6  12   6      589.02      490.50     67.64 o 
   0  13   6     7623.43     7413.90    132.55 o 
   1  13   6    17964.99    16453.44    121.54 o 
   2  13   6     7330.01     7043.72     93.98 o 
   3  13   6       87.03      103.95     72.60 o 
   4  13   6    10855.65    10194.42    118.42 o 
   5  13   6     4083.68     4008.26     93.46 o 
   0  14   6      323.39      304.62     92.56 o 
   1  14   6      647.06      638.37     65.36 o 
   2  14   6     1237.89     1137.81     71.25 o 
   3  14   6      291.70      209.37     77.53 o 
   4  14   6     3879.32     3567.23     99.46 o 
   0  15   6    11343.70    10277.69    166.13 o 
   1  15   6     1218.07     1140.52     73.13 o 
   2  15   6     8110.07     7340.11    107.84 o 
   3  15   6     6499.27     6007.91    115.55 o 
   1   1   7    31993.16    31885.03    131.92 o 
   2   1   7      464.78      528.42     30.78 o 
   3   1   7    57251.54    56011.93    143.02 o 
   4   1   7     4459.12     4708.49     46.91 o 
   5   1   7    11940.56    11956.74     77.91 o 
   6   1   7     4332.37     4545.91     56.95 o 
   7   1   7    13817.21    13765.53     96.39 o 
   8   1   7     4109.78     4385.37     75.67 o 
   9   1   7        5.95      116.19     74.84 o 
   1   2   7     4376.69     4572.38     43.24 o 
   2   2   7     3342.92     3645.52     40.55 o 
   3   2   7      239.83      257.26     32.70 o 
   4   2   7      815.62      941.01     36.22 o 
   5   2   7     1968.61     2120.20     43.83 o 
   6   2   7    48911.86    47942.02    183.68 o 
   7   2   7      433.10      402.19     51.50 o 
   8   2   7    15910.36    15870.32    121.33 o 
   1   3   7       42.58       75.83     30.09 o 
   2   3   7     1089.84     1136.22     34.04 o 
   3   3   7     9786.69     9887.69     61.04 o 
   4   3   7       85.99      132.25     33.74 o 
   5   3   7     1284.37     1358.41     44.12 o 
   6   3   7        1.82       56.78     43.86 o 
   7   3   7    13773.86    13828.23    102.58 o 
   8   3   7     1803.74     1847.76     68.18 o 
   1   4   7     1318.36     1464.58     36.93 o 
   2   4   7     8051.41     8350.82     56.49 o 
   3   4   7     1587.53     1758.44     39.63 o 
   4   4   7    21001.90    21142.09     91.63 o 
   5   4   7      976.19     1046.49     43.41 o 
   6   4   7     9959.29    10245.96     80.43 o 
   7   4   7     3244.31     3408.14     64.73 o 
   8   4   7     6245.60     6329.83     91.59 o 
   1   5   7    77333.14    76246.89    200.72 o 
   2   5   7     3525.74     3591.57     46.88 o 
   3   5   7    59437.05    59092.09    142.51 o 
   4   5   7     1722.47     1781.77     45.79 o 
   5   5   7     3630.24     3844.42     56.37 o 
   6   5   7      299.48      269.98     49.39 o 
   7   5   7    11141.77    11158.55     94.98 o 
   8   5   7      175.73      231.68     64.70 o 
   1   6   7      126.30      193.71     37.89 o 
   2   6   7    19384.55    19291.25     90.13 o 
   3   6   7        1.72       98.98     36.96 o 
   4   6   7     1855.46     2112.97     49.18 o 
   5   6   7    17632.96    17469.09    101.90 o 
   6   6   7    13725.64    14048.54    103.59 o 
   7   6   7      279.03      417.51     51.94 o 
   8   6   7       90.21      139.77     69.34 o 
   1   7   7      343.22      399.79     39.47 o 
   2   7   7     2322.21     2361.73     47.10 o 
   3   7   7     2323.29     2296.66     47.88 o 
   4   7   7      699.95      715.62     46.67 o 
   5   7   7    22044.28    21508.88    133.34 o 
   6   7   7        8.86       86.19     51.93 o 
   7   7   7     1256.78     1301.17     57.68 o 
   1   8   7     3447.71     3515.88     52.96 o 
   2   8   7       86.45       86.11     40.29 o 
   3   8   7       80.56       77.27     40.79 o 
   4   8   7     4120.43     4292.00     66.34 o 
   5   8   7      662.17      781.34     54.91 o 
   6   8   7    15086.89    14753.05    125.01 o 
   7   8   7      386.08      434.83     58.80 o 
   1   9   7    10586.38    10482.18     80.80 o 
   2   9   7      819.23      846.80     47.83 o 
   3   9   7    20283.48    19582.60    123.29 o 
   4   9   7     3277.15     3341.32     65.95 o 
   5   9   7    11490.00    10793.31     96.33 o 
   6   9   7      403.53      413.46     60.02 o 
   1  10   7     4012.90     4011.11     62.56 o 
   2  10   7        4.58       53.29     48.36 o 
   3  10   7      475.26      469.47     56.82 o 
   4  10   7    11623.93    11316.73    105.69 o 
   5  10   7       45.49      133.31     60.82 o 
   6  10   7      406.57      446.32     66.05 o 
   1  11   7    38412.39    36228.89    206.38 o 
   2  11   7       34.44      114.56     51.76 o 
   3  11   7    10129.86     9866.50    100.89 o 
   4  11   7     1516.59     1450.90     67.97 o 
   5  11   7    18398.64    17233.08    164.46 o 
   1  12   7      765.70      889.00     56.53 o 
   2  12   7     2414.42     2466.74     65.15 o 
   3  12   7     2390.62     2415.30     75.38 o 
   4  12   7     6327.70     6152.26     96.42 o 
   1  13   7        1.94       42.48     62.46 o 
   2  13   7       16.35       38.18     75.05 o 
   3  13   7     1151.50     1232.37     78.38 o 
   0   0   8    13439.12    13349.96    139.23 o 
   1   0   8      468.66      478.93     51.55 o 
   2   0   8      980.45     1007.54     51.96 o 
   3   0   8    45436.42    44753.24    219.73 o 
   4   0   8      856.86      992.35     58.04 o 
   5   0   8     1991.93     2291.23     71.98 o 
   6   0   8      456.15      535.06     68.61 o 
   7   0   8    10353.50    10405.32    136.42 o 
   0   1   8     8855.09     8998.57    104.42 o 
   1   1   8     1989.92     2223.83     41.03 o 
   2   1   8     5778.20     6259.02     53.55 o 
   3   1   8     3664.39     3785.60     50.18 o 
   4   1   8     1945.93     2035.34     45.54 o 
   5   1   8        4.75       32.62     44.89 o 
   6   1   8     3458.84     3736.78     62.04 o 
   7   1   8        2.88      104.48     57.84 o 
   0   2   8       69.33       87.94     48.29 o 
   1   2   8    13456.36    13245.61     70.27 o 
   2   2   8     4828.44     5009.13     52.63 o 
   3   2   8      767.77      784.77     39.36 o 
   4   2   8       13.65       42.00     40.12 o 
   5   2   8     2035.24     2288.43     54.06 o 
   6   2   8       63.52      108.35     47.99 o 
   7   2   8    11943.32    11804.10    101.68 o 
   0   3   8     1846.00     1957.19     58.09 o 
   1   3   8     2219.97     2414.92     43.01 o 
   2   3   8     5808.16     6131.22     56.30 o 
   3   3   8     8272.85     8530.65     64.28 o 
   4   3   8     1114.26     1134.19     45.52 o 
   5   3   8     1414.86     1508.07     54.47 o 
   6   3   8     3255.25     3445.66     64.64 o 
   7   3   8     1328.19     1307.40     62.93 o 
   0   4   8    15087.00    15241.45    115.76 o 
   1   4   8     4113.52     4401.71     51.09 o 
   2   4   8     2490.52     2672.24     47.54 o 
   3   4   8     3563.57     3711.65     52.81 o 
   4   4   8     5129.92     5274.71     62.51 o 
   5   4   8     8835.32     8905.32     80.04 o 
   6   4   8        3.36       79.22     56.07 o 
   0   5   8      177.15      253.34     56.45 o 
   1   5   8     1116.68     1200.05     41.82 o 
   2   5   8    12892.16    13005.36     79.22 o 
   3   5   8       36.76       75.76     41.50 o 
   4   5   8      296.72      267.65     49.55 o 
   5   5   8      121.96      219.38     49.87 o 
   6   5   8     1627.69     1659.69     61.16 o 
   0   6   8     3690.95     3808.88     76.54 o 
   1   6   8     4794.86     4884.07     58.51 o 
   2   6   8     1454.23     1515.99     47.12 o 
   3   6   8      625.90      689.46     45.00 o 
   4   6   8     1014.97     1077.33     51.24 o 
   5   6   8    16674.06    16519.39    134.46 o 
   6   6   8       18.79       59.83     64.48 o 
   0   7   8     7007.30     7026.92     96.02 o 
   1   7   8       11.40       56.84     45.21 o 
   2   7   8     1119.76     1108.34     47.75 o 
   3   7   8      844.79      986.31     52.18 o 
   4   7   8     4906.09     5035.01     70.20 o 
   5   7   8     1322.12     1339.03     56.74 o 
   0   8   8     3151.51     3368.34     86.44 o 
   1   8   8     1226.46     1217.86     52.62 o 
   2   8   8     2385.29     2539.93     57.11 o 
   3   8   8      673.57      756.07     53.38 o 
   4   8   8      591.45      746.16     55.40 o 
   5   8   8     2175.90     2235.53     66.90 o 
   0   9   8    42226.11    40518.89    296.21 o 
   1   9   8     6273.63     6154.22     76.56 o 
   2   9   8     2127.13     2240.77     62.23 o 
   3   9   8      583.78      636.62     60.54 o 
   4   9   8     8014.64     7984.27    102.70 o 
   0  10   8     2000.90     2014.29     83.02 o 
   1  10   8     2747.37     2798.46     63.05 o 
   2  10   8     1541.75     1531.77     63.44 o 
   3  10   8     8298.86     8168.56     97.58 o 
   0  11   8     1624.84     1694.99     82.79 o 
   1  11   8     2111.15     2149.68     63.73 o 
   1   1   9    23565.62    23966.54    118.38 o 
   2   1   9      577.74      620.14     45.18 o 
   3   1   9     7495.34     7618.51     67.64 o 
   4   1   9     4238.09     4505.24     66.82 o 
   1   2   9    13598.46    14024.77     80.25 o 
   2   2   9       36.65       30.71     44.55 o 
   3   2   9    12239.62    12315.16     84.89 o 
   4   2   9    11331.82    11610.49     87.28 o 
   1   3   9      372.91      460.72     45.73 o 
   2   3   9     2709.35     2841.29     54.29 o 
   3   3   9     1279.80     1300.92     50.80 o 
   4   3   9      194.78      295.78     52.51 o 
   1   4   9     1258.55     1346.69     48.94 o 
   2   4   9     7502.27     7765.64     70.63 o 
   3   4   9     4446.37     4622.79     65.66 o 
   1   5   9    45642.37    45149.54    184.24 o 
   2   5   9      344.28      369.92     46.53 o 
   3   5   9    14062.12    14556.24     98.06 o 
   1   6   9      554.62      583.95     52.05 o 
   2   6   9     1132.49     1140.29     52.27 o 
   1   7   9      141.37      146.70     51.99 o 
                                                 
